# Supplementary material for: Pmorf0222, a Virulence Factor in Pasteurella multocida, Activates Nuclear Factor Kappa B and Mitogen-Activated Protein Kinase via Toll-Like Receptor 1/2
Source: Infect Immun. 2022 Dec 21;91(1):e00193-22. doi: 10.1128/iai.00193-22 (PMC9872710; doi:10.1128/iai.00193-22)
Supplement: Supplemental file 1 — Tables S1 to S6. Download iai.00193-22-s0001.xlsx, XLSX file, 0.02 MB [file iai.00193-22-s0001.xlsx]

## Sheet: Sheet1
Table S1. List of domain hits
Name	Accession	Description	Interval	E-value
SPFH_prohibitin	cd03401	Prohibitin family; SPFH (stomatin, prohibitin, flotillin, and HflK/C) superfamily	22-245	8.39e-34
HflC	COG0330	Regulator of protease activity HflC, stomatin/prohibitin superfamily	8-254	7.33e-22
Band_7	pfam01145	SPFH domain / Band 7 family; This family has been called SPFH, Band 7 or PHB domain	23-221	1.92e-19
PRK10930	PRK10930	FtsH protease activity modulator HflK	2-242	1.08e-07
PHB	smart00244	prohibitin homologues; prohibitin homologues	20-173	1.63e-05
	Table S2. Primers sequences used in this study
Primer name		Sequence (5’→3’)	Size (bp)
Pm222-BamHI-U1		TTTGGATCCACTCTATTGTGTTCTACCG	801
Pm222-RH-U2		GGTGGCGATATCAAATTAATATTATTCTCCTTTTTCTT
Pm222-RH-D3		TAATTTGATATCGCCACCACTACGGTGGCTTTTTTAG	743
Pm222-SacI-D4		TTTGAGCTCGGTCATAAGGCATTGCTTC
Pm222-ID-F		GATCCTGATATCCGCACAA	2450 for WT and 1544 for the mutant strain
Pm222-ID-R		TTTTCCCATCTTTCGGGTT
Pm222-F		TTAGAGCTCAATAGCCACTTTAACGAGT	1203
Pm222-R		ATAGGATCCACCTACTAAAAAAGCCACC
Pm222-EF		TTACATATGATGATGATTAAAGGCGTTGTT	924
Pm222-ER		TTTGGATCCTTATTTTTGTGGCAATTGA
q0081U		CGTCAAGCCTTTTTGCAATTC	125
q0081D		CCTAGCCAGCCAATCTCTTTTTC
q0128U		GGTGTGCGTGAATGGGACTA	130
q0128D		CGTTACAGCCATTTGGATACCA
q0140U		TTGCGTCATTTTGTTTTATT	140
q0140D		TTTTGCGGCAATTCTTTCA
q0228U		AAACATCAGGGTTGAATTGGAAA	135
q0228D		CTGACGTATAAGCGGACAATCCT
q0267U		CAAAATTGAAGCCCCGAAAA	120
q0267D		TGCGCGAAAGTCACTTCAAC
q0384U		GTGGTTGCAGGCAATCGTAA	137
q0384D		CCCGCTAAAGAGGTCATCGTAT
q0387U		ATCGCAACGCCAACAGACTAT	140
q0387D		TCGGTAAAACCAACGGGAATC
q0473U		TAGCTAAAACAAGCCCATTGTCATT	106
q0473D		AAGCATTGCAAACACCGGTAT
q1139U		CATTGCGATTGTGATGACGAT	160
q1139D		GACGGCAAGCGAGTTTCCTA
q1190U		GAACCGTTTTTGATGCTTGATTT	135
q1190D		ACCATCAAAGGGACTCAAGAACA
q1191U		ATTTTATGGGAACCGACAGT	120
q1191D		CCCAAGACGTCATCGTGCTA
q1374U		CGATGATCAAAAAGCTGAAT	107
q1374D		TACCAGTCTATCCGCCGAAAA
q2044U		TGCGCGGGCAGTTTTTAA	120
q2044D		CACAGCGATCACAATCTTGGA
gyrB-U		CAAAGTCTCGGGCGGTTTACA	149
gyrB-D		TCACCAATCGCGGCTAATG
CTNFα-F		CGCTCAGAACGACGTCAA	129
CTNFα-R		GTCGTCCCACACCAACGAG
CIL-1β-F		CAAGGTGACGGAGGAGGAC	213
CIL-1β-R		TAAATACCTCCACCCCGACA
CGAPDH-F		TGCCATCACAGCCACACAGAAG	123
CGAPDH-R		ACTTTCCCCACAGCCTTAGCAG
MTNFα-F		CGATGAGGTCAATCTGCCCA	278
MTNFα-R		CCAGGTCACTGTCCCAGCATC
MIL-1β-F		GCAACTGTTCCTGAACTCAACT	89
MIL-1β-R		ATCTTTTGGGGTCCGTCAACT
MTLR1-F		CCGTGATGCACAGCTCCTTGGTTT	84
MTLR1-R		TGTCCACAATTGCCTCTGCTCGC
MTLR2-F		GCTGGCGACCGGGAAGTTCG	157
MTLR2-R		TCTCCTGCCAGTGACCGCCT
MTLR4-F		ATGGCATGGCTTACACCACC	128
MTLR4-R		GAGGCCAATTTTGTCTCCACA
MGAPDH-F		AGGTCGGTGTGAACGGATTTG	123
MGAPDH-R		TGTAGACCATGTAGTTGAGGTCA
Table S3. Sensitivity of the E. coli DH5α strain, the P. multocida wild type strain, mutant strain, and complemented strain to the SPF chicken serum.
Strain		Serum heat treatment	Survival ratio
E. coli DH5a		-	0
		+	3.89±0.22
P. multocida C48-1		-	8.65±0.09
		+	9.45±0.21
C48-ΔPmOrf0222		-	0.31±0.06
		+	4.71±0.05
C48-ΔPmOrf0222C		-	6.13±0.18
		+	6.67±0.21
Survival ratio = (CFUs/mL at t = 3 h)/ (CFUs/mL at t = 0 h). Data are expressed as the mean ± SD from three independent experiments.
Table S4. The capsule-related DEGs between the wild type strain and mutant strain based on the transcriptome sequence
		Gene name	Gene description	RNA-Seq data
				Expression ratio (log2)	FDR
Pm orf383		phyB	Phospholipid substitution	-2	4e-23
Pm orf384		phyA	Phospholipid substitution	-3.72	3.57e-87
Pm orf385		hyaE	Capsule biosynthesis	-4.62	1.27e-13
Pm orf386		hyaD	Capsule biosynthesis	-4.71	3.99e-61
Pm orf387		hyaC	Capsule biosynthesis	-4.29	1.02e-56
Pm orf388		hyaB	Capsule biosynthesis	-4.38	1.2e-25
Pm orf389		hexD	Capsule export	-3.56	6.37e-49
Pm orf390		hexC	Capsule export	-3.08	9.06e-54
Pm orf391		hexB	Capsule export	-3.67	2.24e-69
Pm orf392		hexA	Capsule export	-2.99	2.85e-75
Table S5. The iron-related DEGs between the wild type strain and mutant strain based on the transcriptome sequence
		Gene name	Gene description	RNA-Seq data
				Expression ratio (log2)	FDR
Pm orf0267		ftnA	ferritin	2.13	1.54e-20
Pm orf0268		ftnB	ferritin	1.8	1.31e-13
Pm orf0269		fbpA	iron ABC transporter subunits	2.29	3.7e-45
Pm orf0270		fecC	iron ABC transporter subunits	-1.37	0.0001
Pm orf0271		fecD	Fe3+ dicitrate ABC transporter permease	-1.11	0.0003
Pm orf0272		afuA	Afu iron transporter subunits	1.6	5.99e-23
Pm orf0273		afuA	Afu iron transporter subunits	2.02	4.46e-42
Pm orf0274		fbpB	iron ABC transporter permease	2.49	5.27e-78
Pm orf0275		fbpC	Fe 3+ ions import ATP-binding protein FbpC	2.68	7.77e-76
Pm orf0276		hmuU	hemin ABC transporter permease	-1.02	1.55e-06
Pm orf0277		hgbB	TonB-dependent receptor	-1.23	1.58e-12
Pm orf0278		MJ0085	iron ABC transporter substrate-binding protein	1.89	5.57e-14
Pm orf0279		exbD	TonB system transport protein ExbD	-1.11	9.14e-10
Pm orf0280		tonB	protein TonB	-1.05	3.06e-05
Pm orf1759		-	TonB-dependent receptor	2.14	6.2e-41
	Table S6. BLST analysis of strains of homologous with the C48-1 pmorf0222 nucleotide sequence
Pathogen		Strain	Host	Accession number	Percent identify
P. multocida		FCf15	Duck	CP038871.1	1
P. multocida		PMWSG-4	Duck	CP077723.1	1
P. multocida		XG20	Chicken	CP076656.1	1
P. multocida		HuN001	Human	CP073238.1	1
P. multocida		GS2020-X2	Marmota himalayana	CP076113.1	0.9724
P. multocida		HL_D1250	Canis	CP085791.1	0.7392
P. multocida		NCTC10323	Unknown	LR134532.1	0.7414
P. multocida		Razi_Pm000	Bovine	CP017961.1	0.7414
P. multocida		CUL-TANUVAS 2020	Buffalo	CP092967.1	0.7414
P. multocida		Tibet-Pm1	Yak	CP072655.1	0.7414
P. multocida		PM-1	Yak	CP066223.1	0.7414
P. multocida		Ban-PM7	Chicken	CP052765.1	0.7402
P. multocida		Ban-PM4	Chicken	CP052765.1	0.7402
